# Supplementary material for: Differential Effects of Low and High Radiation Dose Rates on Mouse Spermatogenesis
Source: Int J Mol Sci. 2021 Nov 27;22(23):12834. doi: 10.3390/ijms222312834 (PMC8657493; doi:10.3390/ijms222312834)
Supplement: Supplementary file 1 [file ijms-22-12834-s001.zip]

Archive with 3 entries (3 files):
- Motility for Sham.wmv
- Motiltiy for LDR-2Gy.wmv
- Motilty for HDR-2Gy.wmv
